# Supplementary material for: Neurological Diseases With Autism Spectrum Disorder: Role of ASD Risk Genes
Source: Front Neurosci. 2019 Apr 11;13:349. doi: 10.3389/fnins.2019.00349 (PMC6470315; doi:10.3389/fnins.2019.00349)
Supplement: TABLE S1 — Clinical features and genetic information of all subjects in the cohort. [file Table_1.XLSX]

## Sheet: ASD group
Genes	Patient ID	Sex	Current age	Diagnose age	Coordinate	Allele	Mutation types	AA(Ref/Var)	Mutation mode	Sources of variation	RefSeq ID	Aelle frequency on GnomAD		Aelle frequency on EXAC		Frequency in the present patients(158)	ACMG	Inheritance	Initial diagnosis	Final Diagnosis
												Total	East Asia	Total	East Asia
ARHGEF9	B0772	male	5y8m	5y6m	chrX:62898438	c.417G>A	nonsense	p.W139X	hemizygote	maternal	NM_001173479.1	none		none		0.00633	pathogenic	XLR	Epileptic encephalopathy	Epileptic encephalopathy, early infantile, 8
ARHGEF9	B0543	male	2y3m	1y10m	chrX:62917056	c.510T>A	nonsense	p.Y170X	hemizygote	maternal	NM_015185	none		none		0.00633	pathogenic	XLR	Intellectual disability and epilepsy	Epileptic encephalopathy, early infantile, 8
CACNA1A	M0319	female	1y10m	1y8m	chr19:13346427-13363915	/	del	/	heterozygote	de novo	NM_023035	none		none		0.00633	pathogenic	AD	Epilepsy	Epileptic encephalopathy, early infantile, 42
CC2D1A	B0016	male	7y8m	6y10m	chr19:14023982 chr19:14040908	c.380C>T c.2728G>A	missense missense	p.P127L p.E910K	heterozygote heterozygote	unknown	NM_017721.4	0.00004286 0.0001179	0.000 0.001706	0.00008123 0.0001251	0.000 0.001669	0.00633 0.00633	likely pathogenic uncertain significance	AR	Intellectual disability	Mental retardation, autosomal recessive 3
SCN1A	P0378	male	7y4m	6y5m	chr2:166892584	c.3402_3403del	del	p.S1134fs	heterozygote	de novo	NM_001165963	none		none		0.00633	pathogenic	AD	Dravet syndrome	Dravet syndrome
SCN1A	P0263	female	11y5m	10y7m	chr2:166848637	c.5148C>A	nonsense	p.C1716X	heterozygote	de novo	NM_001165963	none		none		0.00633	pathogenic	AD	Dravet syndrome	Dravet syndrome
SCN2A	P0179	male	4y5m	1y9m	chr2:166237657	c.4501A>G	missense	p.M1501V	heterozygote	de novo	NM_021007	none		none		0.00633	pathogenic	AD	Epileptic encephalopathy	Epileptic encephalopathy, early infantile, 11
SCN8A	P0273	female	9y	6y6m	chr12:52093399	c.752T>C	missense	p.L251P	heterozygote	de novo	NM_014191	none		none		0.00633	pathogenic	AD	Epileptic encephalopathy	dravet
SLC6A1	P0095	female	10y10m	9y10m	chr3:11067962	c.995T>G	missense	p.M332R	heterozygote	de novo	NM_003042	none		none		0.00633	pathogenic	AD	Intellectual disability and epilepsy	Doose syndrome
SLC6A1	M0329	male	4y7m	2y7m	chr3:11064155	c.714+1G>A	splicing	/	heterozygote	de novo	NM_003042	none		none		0.00633	pathogenic	AD	Epilepsy	Doose syndrome
SLC6A8	B0657	male	4y	3y7m	chrX:152960032	c.1540C>T	nonsense	p.R514X	hemizygote	maternal	NM_005629	none		none		0.00633	pathogenic	XLR	Epilepsy	Cerebral creatine deficiency syndrome 1
SYNGAP1	A0237	female	3y5m	2y4m	chr6:33405505	c.823delC	del	p.P275Pfs	heterozygote	de novo	NM_006772	none		none		0.00633	pathogenic	AD	Intellectual disability	Mental retardation, autosomal dominant 5
SYNGAP1	A0238	male	11y5m	7y2m	chr6:33400564	c.490C>T	nonsense	p.R164X	heterozygote	de novo	NM_006772	none		none		0.00633	pathogenic	AD	Intellectual disability	Mental retardation, autosomal dominant 5
TSC1	M0320	female	6y11m	4y6m	chr9:135796751	c.570_583del	del	p.E190fs	heterozygote	maternal	NM_001162427	none		none		0.00633	pathogenic	AD	Tuberous sclerosis complex	Tuberous sclerosis complex
TSC1	M0321	male	14y	12y8m	chr9:135779045	c.2047_2048insTG	insertion	p.A683fs	heterozygote	unknown	NM_001162427	none		none		0.00633	pathogenic	AD	Tuberous sclerosis complex	Tuberous sclerosis complex
TSC2	M0322	male	1y7m	1y6m	chr16:2121535	c.1864C>T	missense	p.R622W	heterozygote	paternal	NM_001077183	none		none		0.00633	likely pathogenic	AD	Epilepsy	Tuberous sclerosis complex
USH2A	B0671	male	1y7m	1y6m	chr1:215953193 chr1:216062375 chr1:216348729	c.10931C>T c.7616C>T c.4492C>G	missense missense missense	p.T3644M p.P2539L p.P1498A	heterozygote heterozygote heterozygote	maternal maternal paternal	NM_206933.2	0.00006500 0.00005793 none	0.0006361 0.0002659 none	0.00008244 0.0009179 none	0.000 0.0003544 none	0.00633 0.00633 0.00633	likely pathogenic likely pathogenic likely pathogenic	AR	Global developmental delay	Usher syndrome, type 2A
DYRK1A	B0326	female	5y5m	4y7m	chr21:38868526	c.1178C>G	missense	p.T393S	heterozygote	unknown	NM_130436	9.392e-05	0.001379	0.0007452	0.001042	0.00633	uncertain significance	AD	Intellectual disability	Mental retardation, autosomal dominant 7
FRMPD4	B0435	male	4y8m	3y10m	chrX:12736216	c.3271C>G	missense	p.Q1091E	hemizygote	maternal	NM_014728	0.0001948	0.002808	0.0002509	0.003314	0.00633	uncertain significance	XLR	Intellectual disability	Mental retardation, X-linked 104
ARX	A0016	male	12y7m	10y2m	chrX:25031910	c.202C>A	missense	p.P68T	hemizygote	maternal	NM_139058	none		none		0.00633	likely pathogenic	XLR/XL	Intellectual disability and epilepsy	MR、EP
CHD8	B0079	female	6y1m	4y8m	chr14:21861921	c.5195dupA	dup	p.E1732fs	heterozygote	maternal	NM_020920	none		none		0.00633	pathogenic	AD	ASD,intellectual disability	ASD，Autism, susceptibility to, 18 and intellectual disability
FOXG1	B0692	male	5y1m	3y7m	chr14:29237673	c.1188C>A	nonsense	p.C396X	heterozygote	de novo	NM_005249	none		none		0.00633	pathogenic	AD	Intellectual disability	Rett syndrome, congenital variant
HUWE1	B0644	male	1y9m	1y4m	chrX:53658518	c.693+1G>T	splicing	/	hemizygote	de novo	NM_031407.5	none		none		0.00633	pathogenic	/	Intellectual disability	Mental retardation, X-linked syndromic, Turner type
MECP2	A0239	female	4y7m	2y9m	chrX:153296399	c.916C>T	nonsense	p.R306X	heterozygote	de novo	NM_001110792	none		none		0.00633	pathogenic	XLD	Intellectual disability	Rett syndrome
MECP2	A0240	female	3y3m	1y10m	chrX:153296471	c.844C>T	nonsense	p.R282X	heterozygote	de novo	NM_001110792	none		none		0.00633	pathogenic	XLD	Intellectual disability	Rett syndrome
MECP2	A0241	male	10y7m	8y2m	chrX:153296107	c.1208C>G	missense	p.P403R	hemizygote	maternal	NM_001110792	none		none		0.00633	likely pathogenic	XLD	Intellectual disability and epilepsy	Rett syndrome
MECP2	B0235	female	2y10m	2y	chrX:153296806	c.509C>T	missense	p.T170M	heterozygote	de novo	NM_001110792	none		none		0.1266	pathogenic	XLD	Intellectual disability	Rett syndrome
MECP2	A0114	male	3y2m	1y6m	chrX:153296099	c.1216G>A	missense	p.E406K	hemizygote	maternal	NM_001110792	7.067e-05	0.0003748	3.627e-05	0.000201	0.00633	likely pathogenic	XLD	Intellectual disability	Rett syndrome
MECP2	B0333	female	3y	2y2m	chrX:153296806	c.473C>T	missense	p.T158M	heterozygote	de novo	NM_004992	none		none		0.1266	pathogenic	XLD	Intellectual disability	Rett syndrome
MECP2	B0294	male	5y11m	4y8m	chrX:153295863-153295864	c.1415_c.1416delAG	del	p.E472Gfs	hemizygote	de novo	NM_004992	none		none		0.00633	pathogenic	XLD	Intellectual disability	Rett syndrome
MEF2C	B0806	male	1y7m	1y4m	chr5:88100551	c.122G>A	missense	p.C41Y	heterozygote	de novo	NM_001131005.2	none		none		0.00633	pathogenic	XLD	Intellectual disability	Mental retardation, stereotypic movements, epilepsy, and/or cerebral malformations
SMARCA2	B0154	female	4y10m	3y8m	chr9:2086856	c.2554G>A	missense	p.E852K	heterozygote	de novo	NM_003070	none		none		0.00633	pathogenic	AD	Intellectual disability	Nicolaides-Baraitser syndrome
SMARCA2	B0339	female	2y10m	2y2m	chr9:2086866	c.2564G>A	missense	p.R855Q	heterozygote	de novo	NM_003070	none		none		0.00633	pathogenic	AD	Intellectual disability	Nicolaides-Baraitser syndrome
SMARCA2	B0153	female	3y9m	2y7m	chr9:2110355	c.3394G>A	missense	p.G1132S	heterozygote	de novo	NM_003070	none		none		0.00633	pathogenic	AD	Intellectual disability	Nicolaides-Baraitser syndrome
CDKL5	P0076	female	2y6m	2y	chrX:18593488	c.160_163del	del	p.K54fs	heterozygote	de novo	NM_003159	none		none		0.00633	pathogenic	XLD	Epileptic encephalopathy	CDKL5 disorder
CDKL5	M0323	male	6y4m	5y6m	chrX:18593606	c.278dupA	dup	p.E93fs	hemizygote	de novo	NM_003159	none		none		0.00633	pathogenic	XLD	Epileptic encephalopathy	CDKL5 disorder
CDKL5	M0324	female	8y	7y3m	chrX:18622155	c.1110delC	del	p.N370fs	heterozygote	de novo	NM_003159	none		none		0.00633	pathogenic	XLD	Epileptic encephalopathy	CDKL5 disorder
CDKL5	M0325	female	5y8m	4y9m	chrX:18598086	c.401G>C	missense	p.R134P	heterozygote	de novo	NM_003159	none		none		0.00633	pathogenic	XLD	Epileptic encephalopathy	CDKL5 disorder
CDKL5	M0326	female	4y2m	3y6m	chrX:18525274	c.58G>C	missense	p.G20R	heterozygote	de novo	NM_003159	none		none		0.00633	pathogenic	XLD	Epileptic encephalopathy	CDKL5 disorder
CDKL5	M0327	female	5y2m	4y5m	chrX:18582616	c.119C>G	missense	p.A40G	heterozygote	de novo	NM_003159	none		none		0.00633	pathogenic	XLD	Epileptic encephalopathy	CDKL5 disorder
CDKL5	M0328	female	10y4m	9y6m	chrX:18582595	c.100-2A>G	splicing	/	heterozygote	de novo	NM_003159	none		none		0.00633	pathogenic	XLD	Epileptic encephalopathy	CDKL5 disorder
CDKL5	M0163	female	3y	2y1m	exon3-exon8	/	del	/	heterozygote	de novo	NM_003159	none		none		0.00633	pathogenic	XLD	Epileptic encephalopathy	CDKL5 disorder
HCFC1	B0087	male	7y1m	6y3m	chrX:153217114	c.5305G>A	missense	p.V1769M	heterozygote	maternal	NM_005334	1.516e-05	0.0002168	0.0001675	1.294e-05	0.00633	uncertain significance	XLR	Intellectual disability	Mental retardation, X-linked 3
ASXL3	A0021	male	5y10m	3y4m	chr18:31319261-31319263	c.1897_1898delCA	del	p.Q633Vfs	heterozygote	de novo	NM_030632	none		none		0.00633	pathogenic	AD	Intellectual disability	Bainbridge-Ropers syndrome
DOLK	A0191	female	8y2m	6y4m	chr9:131709056	c.527A>G	missense	p.Y176C	homozygote	maternal and paternal	NM_014908.3	none		none		0.00633	likely pathogenic	AR	Intellectual disability and epilepsy	Congenital disorder of glycosylation, type Im
OCRL	B0627	male	9y1m	9y	chrX:128710340-128710341	c.1926_c.1927delTG	del	p.S642Sfs	hemizygote	maternal	NM_000276	none		none		0.00633	pathogenic	XLR	Lowe syndrome	Lowe syndrome
SGSH	A0244	male	8y2m	6y4m	chr17:78187979 chr17:78187614	c.654_655insTG c.734G>A	insertion missense	p.D219fs p.R245H	heterozygote heterozygote	paternal maternal	NM_000199.3	none 0.0003332	none 0.000	none 0.0004128	none 0.0001912	0.00633 0.00633	pathogenic likely pathogenic	AR	Intellectual disability	Mucopolysaccharidosis type IIIA
WDFY3	A0245	male	3y2m	3y	chr4:85626562	c.8320T>A	missense	p.W2774R	heterozygote	de novo	NM_014991.4	none		none		0.00633	pathogenic	AD	Global developmental delay and epilepsy	Microcephaly 18, primary, autosomal dominant
UBE3A	B0043	female	6y5m	6y4m	chr15:25584333_25584336	c.2507_2510delAAGA	del	p.K836Rfs	heterozygote	de novo	NM_130838.1	none		none		0.00633	pathogenic	IC	Intellectual disability	Angelman syndrome
UBE3A	B0839	female	4y1m	4y1m	chr15:25612824	c.1437C>A	nonsense	p.Y479X	heterozygote	de novo	NM_130838.1	none		none		0.00633	pathogenic	IC	Intellectual disability	Angelman syndrome

## Sheet: no ASD group
Genes	Patient ID	Sex	Current age	Coordinate	Allele	Mutation types	AA(Ref/Var)	Mutation mode	Sources of variation	RefSeq ID	Aelle frequency on GnomAD		Aelle frequency on EXAC		Frequency in the present patients(158)	ACMG	Inheritance	Initial diagnosis	Final Diagnosis
											Total	East Asia	Total	East Asia
AFF2	A0199	male	3y7m	chrX:148037578	c.926G>A	missense	p.R309K	heterozygote	maternal	NM_001170628	1.12e-05	0	1.143e-05	0.0001509	0.00633	likely pathogenic	XLR	Epilepsy	Mental retardation, X-linked, FRAXE type
ATP1A3	A0246	male	2y9m	chr19:42480650	c.2045T>A	missense	p.I682N	heterozygote	unknown	NM_001256213	none		none		0.00633	likely pathogenic	AD	Ataxia	CAPOS syndrome
ATP1A3	A0247	male	6y6m	chr19:42474691	c.2300G>A	missense	p.R767H	heterozygote	maternal	NM_001256213	none		none		0.00633	pathogenic	AD	Dystonia	Dystonia-12
ATP1A3	A0248	male	14y10m	chr19:42486149	c.1103C>T	missense	p.T368I	heterozygote	de novo	NM_001256213	none		none		0.00633	pathogenic	AD	Dystonia	Dystonia-12
ATP1A3	P0133	female	1y3m	chr19:42489105	c.958G>A	missense	p.A320T	heterozygote	de novo	NM_001256213	none		none		0.00633	pathogenic	AD	Epilepsy	Dystonia-12
ATRX	B0013	male	5y6m	chrX:76939300	c.1448A>C	missense	p.Q483P	hemizygote	maternal	NM_000489	9e-05	0.001222	0.0001026	0.001356	0.00633	Uncertain significance	XLR	Intellectual disability	Mental retardation-hypotonic facies syndrome, X-linked
CDKL5	P0108	female	1y5m	chrX:18602451	c.532C>T	missense	p.R178W	heterozygote	de novo	NM_003159	none		none		0.00633	pathogenic	XLD	Epileptic encephalopathy	CDKL5 disorder
CDKL5	P0065	male	1y10m	chrX:18602383	c.464G>A	missense	p.G155D	hemizygote	de novo	NM_003159	none		none		0.00633	pathogenic	XLD	Epileptic encephalopathy	CDKL5 disorder
CDKL5	M0329	male	3y5m	chrX:18593506	c.178G>T	nonsense	p.E60X	hemizygote	de novo	NM_003159	none		none		0.00633	pathogenic	XLD	Epileptic encephalopathy	CDKL5 disorder
CDKL5	M0330	female	2y9m	chrX:18622381	c.1337C>G	nonsense	p.S446X	heterozygote	de novo	NM_003159	none		none		0.00633	pathogenic	XLD	Epileptic encephalopathy	CDKL5 disorder
CDKL5	M0306	female	5y9m	chrX:18622563	c.1519C>T	nonsense	p.Q507X	heterozygote	de novo	NM_003159	none		none		0.00633	pathogenic	XLD	Epileptic encephalopathy	CDKL5 disorder
CDKL5	M0330	female	2y10m	chrX:18622196	c.1152C>G	nonsense	p.Y384X	heterozygote	de novo	NM_003159	none		none		0.00633	pathogenic	XLD	Epileptic encephalopathy	CDKL5 disorder
CDKL5	M0331	female	2y4m	chrX:18602452	c.533G>T	missense	p.R178L	heterozygote	de novo	NM_003159	none		none		0.00633	pathogenic	XLD	Epileptic encephalopathy	CDKL5 disorder
CDKL5	P0201	female	1y7m	chrX:18622949	c.1906delG	del	p.A636Qfs	heterozygote	de novo	NM_003159	none		none		0.00633	pathogenic	XLD	Epileptic encephalopathy	CDKL5 disorder
CHD2	M0333	male	4y6m	chr15:93545500	c.4231_4234del	del	p.K1411fs	heterozygote	de novo	NM_001271	0.0001729	0	8.254e-06	0.0001512	0.00633	pathogenic	AD	Epilepsy	Epileptic encephalopathy, childhood-onset
CHD2	M0334	male	10y7m	chr15:93486100	c.854C>T	missense	p.A285V	heterozygote	maternal	NM_001271	7.744e-05	0.0006391	8.292e-05	0.0006957	0.01266	likely pathogenic	AD	Epilepsy	Epileptic encephalopathy, childhood-onset
CHD2	M0335	female	7y4m	chr15:93486100	c.854C>T	missense	p.A285V	heterozygote	maternal	NM_001271	7.744e-05	0.0006391	8.292e-05	0.0006957	0.01266	likely pathogenic	AD	Epilepsy	Epileptic encephalopathy, childhood-onset
CTNNB1	B0404	female	1y11m	chr3:41275708	c.1603C>T	nonsense	p.R535X	heterozygote	de novo	NM_001904	none		none		0.00633	pathogenic	AD	Global development delay	Mental retardation, autosomal dominant 19
DEAF1	P0178	female	2y4m	chr11:686900	c.762A>C	missense	p.R254S	heterozygote	de novo	NM_001293634	none		none		0.00633	pathogenic	AD/AR	Intellectual disability and epilepsy	dyskinesia, seizures, and intellectual developmental disorder (DYSEIDD)
DEAF1	B0457	female	8y6m	chr11:686960	c.702G>T	missense	p.W234C	heterozygote	de novo	NM_001293634	none		none		0.00633	pathogenic	AD/AR	Intellectual disability and epilepsy	dyskinesia, seizures, and intellectual developmental disorder (DYSEIDD)
GRIN2B	B630	female	1y	chr12:13764778	c.1161T>C	missense	p.F554S	heterozygote	de novo	NM_000834	none		none		0.00633	pathogenic	AD	Epilepsy	focal epilepsy and speech disorder (FESD) with or without mental retardation
ITPR1	A0250	male	4y3m	chr3:4703764	c.1207-2A>G	splicing	/	heterozygote	unknown	NM_002222	none		none		0.00633	pathogenic	AD	Global development delay	spinocerebellar ataxia-15
KCNQ3	P0379	male	2y9m	chr8:133142000	c.1768T>C	missense	p.Y590H	heterozygote	paternal	NM_001204824	6.496e-05	0.000902	6.601e-05	0.0009268	0.00633	likely pathogenic	AD	Epilepsy	benign familial neonatal seizures-2
NF1	M0336	male	1y11m	chr17:29548861	c.1642-7A>G	splicing	/	heterozygote	de novo	NM_000267	none		none		0.00633	pathogenic	AD	Epilepsy	Neurofibromatosis
NF1	M0337	female	6y8m	chr17:29653022	c.4957_4958del	del	p.V1653fs	heterozygote	unknown	NM_000267	none		none		0.00633	pathogenic	AD	Neurofibromatosis	Neurofibromatosis
NF1	B0434	female	1y3m	chr17:29677200-29677336	/	del	/	heterozygote	de novo	NM_000267	none		none		0.00633	pathogenic	AD	Global development delay	Neurofibromatosis
NF1	M0338	male	1y	chr17:29550506	c.1766delA	del	p.Q589fs	heterozygote	de novo	NM_000267	none		none		0.00633	pathogenic	AD	Epilepsy	Neurofibromatosis
OCRL	B0608	male	1y	chrX:128696350	c.940-11G>A	splicing	/	hemizygote	maternal	NM_000276	none		none		0.00633	Uncertain significance	XLR	Lowe syndrome	Lowe syndrome
PCDH19	P0136	female	8y4m	chrX:99657789	c.2205_2208del	del	p.S735fs	heterozygote	de novo	NM_001105243	none		none		0.00633	pathogenic	XL	Epilepsy	Epileptic encephalopathy, early infantile, 9
PCDH19	P0248	female	2y7m	chrX:99662850	c.746A>G	missense	p.E249G	heterozygote	de novo	NM_001184880	none				0.00633	pathogenic	XL	Epilepsy	Epileptic encephalopathy, early infantile, 9
PCDH19	M0339	female	4y1m	chrX:99662399	c.1197T>G	nonsense	p.Y399X	hemizygote	de novo	NM_001184880	none		none		0.00633	pathogenic	XL	Epilepsy	Epileptic encephalopathy, early infantile, 9
PCDH19	P0347	male	2y6m	chrX:99661957	c.1639G>C	missense	p.A547P	hemizygote	de novo	NM_001184880	none				0.00633	pathogenic	XL	Epilepsy	Epileptic encephalopathy, early infantile, 9
POMT1	B0019	male	2y9m	chr9:134386855 chr9:134394249	c.824+1G>A c.1229G>C	splcing missence	/ p.W410S	heterozygote heterozygote	paternal maternal	NM_001077366	none 0.00001626	0	none 0.0003328		0.01899 0.01266	pathogenic likely pathogenic	AR	Muscular dystrophy	Muscular dystrophy-dystroglycanopathy
POMT1	A0251	female	13y	chr9:134386855 chr9:134394249	c.824+1G>A c.1229G>C	splcing missence	/ p.W410S	heterozygote heterozygote	paternal maternal	NM_001077366	none 0.00001626	0	none 0.0003328		0.01899 0.01266	pathogenic likely pathogenic	AR	Muscular dystrophy	Muscular dystrophy-dystroglycanopathy
POMT1	B0551	male	2y7m	chr9:134386855 chr9:134397547	c.824+1G>A c.1777G>A	splcing missence	/ p.A593T	heterozygote heterozygote	paternal maternal	NM_001077366	none		none		0.01899 0.00633	pathogenic likely pathogenic	AR	Development delay	Muscular dystrophy-dystroglycanopathy
PTEN	A0252	male	9y7m	chr10:89653805	c.622A>G	missense	p.M208V	heterozygote	de novo	NM_001304717	none		none		0.00633	pathogenic	AD/AR	Intellectual disability	Macrocephaly/autism syndrome
RELN	M0340	male	3y	chr7:103179558 chr7:103201980	c.7147G>A c.5528G>T	missense missense	p.A2383T p.G1843V	heterozygote	unknown paternal	NM_005045	0.00002034 0.00006497	0.00005798 0.0009543	none 0.0001155	none 0.001621	0.00633 0.00633	likely pathogenic uncertain significance	AD/AR	Epilepsy	Familial temporal lobe epilepsy-7 (ETL7)
SCN1A	P0142	male	3y3m	chr2:166908455	c.736_738del	del	p.246_246del	heterozygote	de novo	NM_001165963	none		none		0.00633	pathogenic	AD	Epilepsy	Dravet syndrome
SCN1A	P0252	male	4y8m	chr2:166852531 chr2:166892811	c.4573C>T c.3176A>T	nonsense missense	p.R1525X p.D1059V	heterozygote heterozygote	unknown	NM_001165963	none 0.00004344	none 0.0005315	none 0.0002497	none 0.0003516	0.00633 0.00633	pathogenic uncertain significance	AD	Dravet syndrome	Dravet syndrome
SCN1A	P0281	female	4y3m	chr2:166854672	c.4352C＞T	missense	p.P1451L	heterozygote	unknown	NM_001165963	none		none		0.00633	likely pathogenic	AD	Epilepsy	Dravet syndrome
SCN1A	P0205	male	5y10m	chr2:166894440	c.2792G>A	missense	p.R931H	heterozygote	unknown	NM_001165963	none		none		0.00633	likely pathogenic	AD	Epilepsy	Dravet syndrome
SCN1A	P0278	female	7y1m	chr2:166848086	c.5666T>G	missense	p.K1889T	heterozygote	unknown	NM_006920	none		none		0.00633	likely pathogenic	AD	Epilepsy	Dravet syndrome
SCN1A	P0251	male	7y2m	chr2:166894467	c.2732T>C	missense	p.K911R	heterozygote	unknown	NM_006920	none		none		0.00633	likely pathogenic	AD	Dravet syndrome	Dravet syndrome
SCN1A	M0341	female	6y2m	chr2:166848506	c.5246G>A	missense	p.S1749F	heterozygote	unknown	NM_006920	none		none		0.00633	likely pathogenic	AD	Febrile seizures plus	Dravet syndrome
SCN1A	P0317	male	6y6m	chr2:166848515	c.5270G>A	missense	p.G1757E	heterozygote	unknown	NM_006920	none		none		0.00633	likely pathogenic	AD	Dravet syndrome	Dravet syndrome
SCN1A	P0259	male	5y7m	chr2:166901591	c.1624C>T	nonsense	p.R542X	heterozygote	unknown	NM_001165963	none		none		0.00633	pathogenic	AD	Epilepsy	Dravet syndrome
SCN1A	P0260	male	6y1m	chr2:166848615	c.5170G>A	missense	p.A1724T	heterozygote	de novo	NM_001165963	none		none		0.00633	pathogenic	AD	Epilepsy	Dravet syndrome
SCN1A	P0258	female	6y6m	chr2:166908254	c.939delC	del	p.D313fs	heterozygote	de novo	NM_001165963	none		none		0.00633	pathogenic	AD	Febrile seizures plus	Dravet syndrome
SCN1A	P0284	female	7y6m	exon4	/	del	/	heterozygote	unknown	NM_001165963	none		none		0.00633	pathogenic	AD	Epilepsy	Dravet syndrome
SCN1A	M0342	male	5y7m	chr2:16685874	c.4261A>G	missense	p.K1421E	heterozygote	de novo	NM_006920	none		none		0.00633	pathogenic	AD	Epileptic encephalopathy	Dravet syndrome
SCN1A	P0254	male	4y6m	intron6	IVS6ds+1G＞C	splicing	/	heterozygote	unknown	NM_006920	none		none		0.00633	pathogenic	AD	Epilepsy	Dravet syndrome
SCN1A	M0343	female	4y10m	chr2:166897931	c.2693delA	del	/	heterozygote	maternal	NM_006920	none		none		0.00633	pathogenic	AD	Epilepsy	Dravet syndrome
SCN1A	P0285	female	5y2m	chr2:166904178	c.1129C＞T	nonsense	p.R377X	heterozygote	de novo	NM_001165963	none		none		0.00633	pathogenic	AD	Epilepsy	Dravet syndrome
SCN1A	M0344	female	4y6m	chr2:166848341	c.5411A>G	missense	p.F1804S	heterozygote	maternal	NM_006920	none		none		0.00633	likely pathogenic	AD	Febrile seizures	Dravet syndrome
SCN1A	P0326	female	7y11m	chr2:166898844	c.2134C>T	nonsense	p.R712X	heterozygote	de novo	NM_001165963	none		none		0.00633	pathogenic	AD	Epilepsy	Dravet syndrome
SCN1A	M0345	male	6y3m	chr2:166852582-166852583	c.4996-4997InsATGT	insertion	framshift	heterozygote	unknown	NM_006920	none		none		0.00633	pathogenic	AD	Dravet syndrome	Dravet syndrome
SCN1A	MOOO3	female	6y11m	chr2:166866352	c.3880-2A>G	splicing	/	heterozygote	de novo	NM_001165963	none		none		0.00633	pathogenic	AD	Epilepsy	Dravet syndrome
SCN1A	M0346	female	6y11m	chr2:166866352	c.3880-2A>G	splicing	/	heterozygote	de novo	NM_001165963	none		none		0.01266	pathogenic	AD	Epilepsy	Dravet syndrome
SCN1A	P0253	male	3y1m	chr2:166848441	c.5344A>C	missense	p.I1782L	heterozygote	de novo	NM_001165963	none		none		0.01266	pathogenic	AD	Dravet syndrome	Dravet syndrome
SCN1A	M0347	male	4y	chr2:166900358	c.1864delC	del	p.L622X	heterozygote	de novo	NM_001165963	none		none		0.00633	pathogenic	AD	Epilepsy	Dravet syndrome
SCN1A	P0282	male	4y6m	chr2:166904177	c.1130G>T	missense	p.R377L	heterozygote	de novo	NM_001165963	none		none		0.00633	pathogenic	AD	Epilepsy	Dravet syndrome
SCN1A	P0274	male	3y6m	chr2:166894607	c.2624_2625insTT	insertion	p.T875fs	heterozygote	paternal	NM_001165963	none		none		0.00633	pathogenic	AD	Epilepsy	Dravet syndrome
SCN1A	M0348	male	6y8m	chr2:166929881	c.251A>G	missense	p.Y84C	heterozygote	de novo	NM_001165963	none		none		0.00633	pathogenic	AD	Dravet syndrome	Dravet syndrome
SCN1A	P0362	female	5y10m	chr2:166848851	c.490G>A	missense	p.R1634Q	heterozygote	de novo	NM_001165963	4.063e-06	8.958e-06	none		0.00633	likely pathogenic	AD	Epilepsy	Dravet syndrome
SCN1A	P0264	male	3y4m	chr2:166892731	c.3255dupT	dup	p.I1086fs	heterozygote	de novo	NM_001165963	none		none		0.00633	pathogenic	AD	Complex febrile seizures	Dravet syndrome
SCN1A	M0349	female	3y2m	chr2:166859250	c.4016C>T	missense	p.A1339V	heterozygote	de novo	NM_001165963	none		none		0.00633	pathogenic	AD	Epilepsy	Dravet syndrome
SCN1A	P0265	female	3y1m	chr2:166911147	c.602+1G＞A	splicing	/	heterozygote	de novo	NM_001165963	none		none		0.00633	pathogenic	AD	Epilepsy	Dravet syndrome
SCN1A	P0277	female	5y9m	chr2:166909373	c.683C>T	missense	p.S228L	heterozygote	de novo	NM_001165963	none		none		0.00633	pathogenic	AD	Epilepsy	Dravet syndrome
SCN1A	M0350	female	7y3m	chr2:166852619	c.4478_4485del	del	p.F1493fs	heterozygote	de novo	NM_001165963	none		none		0.00633	pathogenic	AD	Epilepsy	Dravet syndrome
SCN1A	M0351	female	3y1m	exon13-16	/	del	/	heterozygote	unknown	NM_001165963	none		none		0.00633	pathogenic	AD	Complex febrile seizures	Dravet syndrome
SCN1A	M0352	male	9y3m	chr2:166848246	c.5536_5539del	del	p.K1846fs	heterozygote	paternal	NM_001165963	none		none		0.00633	pathogenic	AD	Epilepsy	Dravet syndrome
SCN1A	M0353	male	5y4m	chr2:166904195	c.1112C>T	missense	p.A371V	heterozygote	maternal	NM_001165963	none		none		0.00633	likely pathogenic	AD	Epilepsy	Dravet syndrome
SCN1A	P0296	female	11y11m	chr2:166848296	c.5488_5489del	del	p.Q1830fs	heterozygote	de novo	NM_001165963	none		none		0.00633	pathogenic	AD	Epilepsy	Dravet syndrome
SCN1A	P0295	female	6y4m	chr2:166868765	c.3733C>T	nonsense	p.R1245X	heterozygote	unknown	NM_001165963	none		none		0.00633	pathogenic	AD	Dravet syndrome	Dravet syndrome
SCN1A	P0177	female	7y7m	chr2:166911213	c.537T>A	nonsense	p.C179X	heterozygote	unknown	NM_001165963	none		none		0.00633	pathogenic	AD	Epilepsy	Dravet syndrome
SCN1A	P0272	female	6y3m	chr2:166856274	c.4297G>A	missense	p.G1433R	heterozygote	de novo	NM_001165963	none		none		0.00633	likely pathogenic	AD	Epilepsy	Dravet syndrome
SCN1A	M0164	male	5y1m	chr2:166848275	c.5510C>T	missense	p.P1837L	heterozygote	unknown	NM_001165963	3.261e-05	0.0001063	2.484e-05	0.0001157	0.00633	likely pathogenic	AD	Epilepsy	Dravet syndrome
SCN1A	P0267	male	4y	chr2:166905448-16690550	c.974-976del	del	/	heterozygote	de novo	NM_001165963	none		none		0.00633	pathogenic	AD	Epilepsy	Dravet syndrome
SCN1A	M0364	male	2y3m	chr2:166930056	c.626T>C	missense	p.L209P	heterozygote	de novo	NM_001165963	none		none		0.00633	pathogenic	AD	Epilepsy	Dravet syndrome
SCN1A	M0354	male	6y6m	chr2:166848317	c.5468T>C	missense	p.M1823T	heterozygote	de novo	NM_001165963	none		none		0.00633	pathogenic	AD	Dravet syndrome	Dravet syndrome
SCN1A	P0270	male	4y	chr2:166892805	c.3182delG	del	p.C1061fs	heterozygote	de novo	NM_001165963	none		none		0.00633	pathogenic	AD	Epilepsy	Dravet syndrome
SCN1A	P0010	female	4y8m	chr2:166850739	c.4769T>C	missense	p.L1590P	heterozygote	de novo	NM_001165963	none		none		0.00633	pathogenic	AD	Global development delay and epilepsy	Dravet syndrome
SCN1A	P0286	male	4y1m	chr2:166859098	c.4168G>A	missense	p.V1390M	heterozygote	unknown	NM_001165963	none		none		0.00633	likely pathogenic	AD	Epilepsy	Dravet syndrome
SCN1A	P0271	female	5y5m	chr2:166911159	c.1052delAT	nonsense	p.Y545X	heterozygote	unknown	NM_006920	none		none		0.00633	pathogenic	AD	Dravet syndrome	Dravet syndrome
SCN1A	P0292	male	6y6m	chr2:166859005	c.4261G＞C	missense	p.G1421R	heterozygote	de novo	NM_001165963	none		none		0.00633	pathogenic	AD	Epilepsy	Dravet syndrome
SCN1A	P0293	male	6y11m	intron4	IVS4ds+1G>A	splicing	/	heterozygote	unknown	NM_001165963	/		/		0.00633	pathogenic	AD	Epilepsy	Dravet syndrome
SCN1A	P0249	female	5y4m	chr2:166915162	c.301C>T	missense	p.R101W	heterozygote	de novo	NM_001165963	none		none		0.00633	pathogenic	AD	Dravet syndrome	Dravet syndrome
SCN1A	P0291	female	9y10m	chr2:166894614	c.2618G>A	nonsense	p.W873X	heterozygote	unknown	NM_001165963	none		none		0.00633	pathogenic	AD	Epilepsy	Dravet syndrome
SCN1A	M0355	female	4y2m	chr2:166848879	c.4906C>T	nonsense	p.R1636X	heterozygote	maternal	NM_001165963	none		none		0.00633	pathogenic	AD	Epilepsy	Dravet syndrome
SCN1A	P0275	female	3y11m	chr2:166908375	c.818T>C	missense	p.L273P	heterozygote	de novo	NM_001165963	none		none		0.00633	pathogenic	AD	Complex febrile seizures	Dravet syndrome
SCN1A	M0356	male	7y6m	chr2:166848204	c.5581C>T	missense	p.R1861W	heterozygote	de novo	NM_001165963	none		none		0.00633	pathogenic	AD	Febrile seizures plus	Dravet syndrome
SCN2A	P0202	female	1y4m	chr2:166198975	c.2558G>A	missense	p.R853Q	heterozygote	de novo	NM_021007	none		none		0.00633	pathogenic	AD	West syndrome	Epileptic encephalopathy, early infantile, 11
SCN8A	M0357	male	2y11m	chr12:52184231	c.4346A>G	missense	p.N1449S	heterozygote	de novo	NM_001177984	none		none		0.00633	pathogenic	AD	Epilepsy	Epileptic encephalopathy, early infantile, 13
SCN8A	M0358	male	4y1m	chr12:52056683	c.82C>T	missense	p.R28C	heterozygote	maternal	NM_001177984	1.628e-05	0	1.661e-05	0	0.00633	Uncertain significance	AD	Epilepsy	Epileptic encephalopathy, early infantile, 13
SCN9A	M0359	male	2y10m	chr2:167129390	c.2842-5T>G	splicing	/	heterozygote	unknown	NM_002977	6.854e-06	0	none		0.00633	likely pathogenic	AD	Epilepsy	Generalized epilepsy with febrile seizures plus, type 7
SCN9A	M0360	male	6y2m	chr2:167085475	c.3897_3899del	del	p.1299_1300del	heterozygote	paternal	NM_002977	none		none		0.00633	pathogenic	AD	Epilepsy	Generalized epilepsy with febrile seizures plus, type 7
SLC30A3	M0361	female	1y5m	chr2:2748105	c.394C>T	missense	p.R132C	heterozygote	de novo	NM_003459	3.229e-05	0	none		0.00633	pathogenic	/	Epilepsy	Landau-Kleffner syndrome
SPAST	M0362	male	8y	chr2:32366975	c.1496G>A	missense	p.R499H	heterozygote	de novo	NM_014946	none		none		0.00633	pathogenic	AD	paralysis	Autosomal dominant spastic paraplegia-4
STXBP1	P0029	female	2y5m	chr9:130438197	c.1225_1227del	del	/	heterozygote	de novo	NM_001032221	none		none		0.00633	pathogenic	AD	West syndrome	Epileptic encephalopathy, early infantile, 4
STXBP1	MOO46	male	2y1m	chr9:130430438	c.874C>T	missense	p.R292C	heterozygote	maternal	NM_001032221	none		none		0.00633	likely pathogenic	AD	Epileptic encephalopathy	Epileptic encephalopathy, early infantile, 4
STXBP1	P0192	female	1y4m	chr9:130416030-130416032	c.124_c.126delTCC	del	p.S42del	heterozygote	de novo	NM_001032221	none		none		0.00633	pathogenic	AD	Epileptic encephalopathy	Epileptic encephalopathy, early infantile, 4
TSC1	A0253	female	3y2m	chr9:135778027	c.2356C>T	nonsense	p.R786X	heterozygote	paternal	NM_000368	none		none		0.00633	pathogenic	AD	Tuberous sclerosis complex	Tuberous sclerosis complex
TSC2	A0254	male	3y4m	chr16:2100399	c.139-2A>G	splicing	/	heterozygote	de novo	NM_001077183	none		none		0.00633	pathogenic	AD	Tuberous sclerosis complex	Tuberous sclerosis complex
TSC2	P0343	male	2y4m	chr16:2131656	c.3539A>T	missense	p.N1180I	heterozygote	paternal	NM_001077183	8.139e-06	0.0001161	none		0.00633	likely pathogenic	AD	West syndrome	Tuberous sclerosis complex and West syndrome
TSC2	M0363	male	5y9m	chr16:2134569	c.4346delC	del	p.S1449fs	heterozygote	maternal	NM_001077183	none		none		0.00633	likely pathogenic	AD	Epilepsy	Tuberous sclerosis complex and epilepsy
UBE3A	B0684	male	4y6m	chr15:25616861	c.469T>C	missense	p.F157L	heterozygote	de novo	NM_130838.1	none		none		0.00633	pathogenic	AD	Global development delay and epilepsy	Angelman syndrome

## Sheet: death group
Genes	Patient ID	Sex	Current age	Coordinate	Allele	Mutation types	AA(Ref/Var)	Mutation mode	Sources of variation	RefSeq ID	Aelle frequency on GnomAD		Aelle frequency on EXAC		Frequency in the present patients(158)	ACMG	Inheritance	Initial diagnosis	Final Diagnosis
											Total	East Asia	Total	East Asia
CHD2	M0332	male	2y7m	chr15:93522514 chr15:93552468	c.2876+1G>A c.4507C>T	splcing missence	/ p.R1503W	heterozygote heterozygote	de novo maternal	NM_001271	none 0.000004062	none 0.00003249	none 0.0000825	none 0.0006066	0.00633 0.00633	pathogenic likely pathogenic	AD	Epilepsy	Epileptic encephalopathy, childhood-onset
SCN8A	B0317	female	dead at the age of 1y7m	chr12:52162681	c.2934C>G	missense	p.S978R	heterozygote	de novo	NM_014191	none		none		0.00633	pathogenic	AD	Epileptic encephalopathy	Epileptic encephalopathy, early infantile, 13
